# Supplementary material for: Effects of Trehalose-6-Phosphate Synthase on the Reproduction and Development of Nilaparvata lugens and Its Molecular Mechanism
Source: Insects. 2025 Nov 24;16(12):1195. doi: 10.3390/insects16121195 (PMC12733863; doi:10.3390/insects16121195)
Supplement: Supplementary file 1 [file insects-16-01195-s001.zip]

Archive with 2 entries (2 files):
- Text S1-Details for transcriptomics and metabolites.pdf
- Table S1-number of eggs in 7 days and hatching rate.xlsx
