# Supplementary material for: Effects of Trehalose-6-Phosphate Synthase on the Reproduction and Development of Nilaparvata lugens and Its Molecular Mechanism
Source: Insects. 2025 Nov 24;16(12):1195. doi: 10.3390/insects16121195 (PMC12733863; doi:10.3390/insects16121195)
Supplement: Supplementary file 1 [file insects-16-01195-s001.zip › Table S1-number of eggs in 7 days and hatching rate.xlsx]

## Sheet: Sheet1
number of eggs in 7 days			hatching rate
dsGFP	dsTPSs		dsGFP	dsTPSs
158	22		98.2	36
126	44		96.9	66.67
105	30		86.7	27.78
217	102		97.3	67.9
92	55		95.5	65.57
154	46		88.9	28.57
156	62		92.11	17.74
164	107		95.83	47.47
151	133		95.77	62.65
29	110		93.41	47.62
